# Supplementary material for: Recessive pathogenic variants in MCAT cause combined oxidative phosphorylation deficiency
Source: eLife. 2023 Mar 7;12:e68047. doi: 10.7554/eLife.68047 (PMC9991045; doi:10.7554/eLife.68047)
Supplement: Figure 2—source data 2. [file elife-68047-fig2-data2.zip]

Archive with 1 entries (1 files):
- Figure 2- source data 2.jpg
