# Supplementary material for: Recessive pathogenic variants in MCAT cause combined oxidative phosphorylation deficiency
Source: eLife. 2023 Mar 7;12:e68047. doi: 10.7554/eLife.68047 (PMC9991045; doi:10.7554/eLife.68047)
Supplement: Figure 2—figure supplement 2—source data 1. [file elife-68047-fig2-figsupp2-data1.zip]

Archive with 1 entries (1 files):
- Fig.2_Fig.Supp.2-source data 1.xlsx
