# Supplementary material for: Recessive pathogenic variants in MCAT cause combined oxidative phosphorylation deficiency
Source: eLife. 2023 Mar 7;12:e68047. doi: 10.7554/eLife.68047 (PMC9991045; doi:10.7554/eLife.68047)
Supplement: Figure 2—figure supplement 2—source data 1. [file elife-68047-fig2-figsupp2-data1.zip › Fig.2_Fig.Supp.2-source data 1.xlsx]

## Sheet: Sheet1
		Activity (mmol NADH min-1 mg-1)
MCAT patient	P1	3.97122
		3.79803
		5.09291
Controls	C1	4.06696
	C2	4.58316
		4.59932
	C3	5.55071
		5.46411
